# Supplementary material for: Fatigue and Arousal Modulations Revealed by Saccade and Pupil Dynamics
Source: Int J Environ Res Public Health. 2022 Jul 28;19(15):9234. doi: 10.3390/ijerph19159234 (PMC9367726; doi:10.3390/ijerph19159234)
Supplement: Supplementary file 1 [file ijerph-19-09234-s001.zip]

Archive with 1 entries (1 files):
- ijerph-1774592-supplementary.pdf
